# Supplementary material for: The Proto Type Galectin Drgal1-L2 from Zebrafish Hinders Infection by the Infectious Hematopoietic Necrosis Virus by Binding to Its Glycosylated Receptors on the Epithelial Cell Surface
Source: Biomolecules. 2026 Jun 15;16(6):882. doi: 10.3390/biom16060882 (PMC13297538; doi:10.3390/biom16060882)
Supplement: Supplementary file 1 [file biomolecules-16-00882-s001.zip]

Archive with 1 entries (1 files):
- biomolecules-4267794-supplementary.pdf
